# Supplementary material for: Adding the temporal domain to PET radiomic features
Source: PLoS One. 2020 Sep 23;15(9):e0239438. doi: 10.1371/journal.pone.0239438 (PMC7510999; doi:10.1371/journal.pone.0239438)
Supplement: S1 Data — (XLSX) [file pone.0239438.s002.xlsx]

## Sheet: Clinical data
	Age at diagnosis (years)	Gender	Scanner	Histopathological subtype	Differentiation	TNM stage (7th edition)	Surgical magrins	Pleural invasion	Adjuvant chemo therapy	Adjuvant radiation therapy	Overall survival	Time overall survival (months)
		1: male	1: Siemens Biograph Duo	1: adenocarcinoma	1: well differentiated	1: IA	0: free	0: no	0: no	0: no	1: event
		2: female	2: Siemens Biograph 40 mCT	2: squamous cell carcinoma	2: moderately differentiated	2: IB	1: not free	1: yes	1: yes	1: yes
				3: other	3: poorly differentiated	3: IIA	2: unknown (Rx)		2: lost to follow-up
						4: IIB
						5: IIIA
1	77	1	1	1	2	4	0	1	0	0	1	22
2	70	2	1	1	3	5	0	1	1	1	1	72
3	67	1	1	3	3	2	0	0	1	0	0	65
4	71	1	1	2	3	3	0	1	0	0	1	37
5	60	2	1	2	2	3	0	0	1	0	0	95
6	52	1	1	1	3	3	0	0	1	0	1	63
7	74	1	1	2	2	4	0	0	0	0	1	77
8	57	2	1	1	3	3	0	0	1	0	0	103
9	53	2	1	1	3	3	0	0	0	0	0	100
10	58	1	1	2	3	2	0	0	0	0	0	64
11	46	1	1	1	2	2	0	0	0	0	0	82
12	63	1	1	3	3	4	0	1	1	0	0	94
13	62	2	1	2	3	4	0	1	1	0	0	0
14	68	1	1	2	2	2	0	0	0	0	1	15
15	58	1	1	2	3	4	0	0	0	0	1	8
16	76	2	1	2	3	4	0	1	0	0	1	19
17	70	1	1	2	3	3	0	1	0	0	1	60
18	69	1	1	2	2	4	0	0	1	0	0	90
19	44	1	1	2	3	4	0	1	1	0	0	53
20	65	1	1	1	2	5	0	1	1	1	0	83
21	58	1	2	1	2	1	0	0	0	0	0	57
22	60	2	2	1	2	5	1	1	1	1	1	20
23	72	2	2	2	3	3	0	0	0	0	0	39
24	72	1	2	2	3	2	0	0	2	0	1	0
25	53	1	2	2	3	5	0	0	1	0	0	36
26A	66	1	2	2	3	3	0	0	1	0	1	22
26B	66	1	2	1	3	2	0	1	0	0	1	22
27	61	2	2	1	3	5	0	0	1	0	0	35
28	80	1	2	1	2	4	0	1	1	0	1	22
29	48	2	2	2	2	3	0	0	1	0	0	25
30	75	2	2	2	2	2	0	1	0	0	0	56
31	65	1	2	2	1	5	0	0	1	0	0	57
32	73	1	2	2	3	4	0	0	0	0	1	8
33	77	1	2	2	2	3	2	0	0	0	0	24
34	68	1	2	2	3	5	1	1	0	1	0	11

## Sheet: Static features
	SUV_shape_Elongation	SUV_shape_Flatness	SUV_shape_LeastAxis	SUV_shape_MajorAxis	SUV_shape_Maximum2DDiameterColumn	SUV_shape_Maximum2DDiameterRow	SUV_shape_Maximum2DDiameterSlice	SUV_shape_Maximum3DDiameter	SUV_shape_MinorAxis	SUV_shape_Sphericity	SUV_shape_SurfaceArea	SUV_shape_SurfaceVolumeRatio	SUV_shape_Volume	SUV_firstorder_10Percentile	SUV_firstorder_90Percentile	SUV_firstorder_Energy	SUV_firstorder_Entropy	SUV_firstorder_InterquartileRange	SUV_firstorder_Kurtosis	SUV_firstorder_Maximum	SUV_firstorder_MeanAbsoluteDeviation	SUV_firstorder_Mean	SUV_firstorder_Median	SUV_firstorder_Minimum	SUV_firstorder_Range	SUV_firstorder_RobustMeanAbsoluteDeviation	SUV_firstorder_RootMeanSquared	SUV_firstorder_Skewness	SUV_firstorder_TotalEnergy	SUV_firstorder_Uniformity	SUV_firstorder_Variance	SUV_glcm_Autocorrelation	SUV_glcm_JointAverage	SUV_glcm_ClusterProminence	SUV_glcm_ClusterShade	SUV_glcm_ClusterTendency	SUV_glcm_Contrast	SUV_glcm_Correlation	SUV_glcm_DifferenceAverage	SUV_glcm_DifferenceEntropy	SUV_glcm_DifferenceVariance	SUV_glcm_JointEnergy	SUV_glcm_JointEntropy	SUV_glcm_Imc1	SUV_glcm_Imc2	SUV_glcm_Idm	SUV_glcm_Idmn	SUV_glcm_Id	SUV_glcm_Idn
1	0.768947	0.488949	41.7928	85.4747	80.5063	95.0409	81.6304	102.202	65.7255	0.722335	19190.5	0.125047	153466	1.93022	3.97672	36385.7	2.47189	1.28137	2.53734	5.62377	0.674442	2.91114	2.82283	1.38391	4.23986	0.516521	3.01905	0.489122	1.39879e+06	0.19788	0.639896	17.7827	4.02841	137.683	8.40486	7.21954	1.00112	0.756439	0.709873	1.46345	0.497196	0.0606569	4.38276	-0.240669	0.835781	0.673987	0.988126	0.68946	0.931582
2	0.66639	0.514453	21.1737	41.1576	38.4809	29.0328	38.4809	44.5193	27.427	0.83785	3745.51	0.22658	16530.6	4.1102	8.23637	16148.2	3.37851	2.49619	2.34927	9.96742	1.31727	5.92377	5.65954	3.3892	6.57822	1.00133	6.12812	0.570525	620790	0.107334	2.46278	40.2469	5.95913	1519.43	51.4741	25.8096	6.86678	0.57971	2.09747	2.57622	2.46738	0.0122797	6.57881	-0.091075	0.682795	0.352812	0.963232	0.432886	0.869949
3	0.887124	0.761121	27.7073	36.4034	39.3589	38.4809	37.7336	42.9567	32.2943	0.837388	4516.96	0.206497	21874.3	2.94114	6.2657	11232.6	3.00897	1.70489	3.16591	8.08513	1.05196	4.25026	3.86925	2.52775	5.55738	0.746981	4.44308	0.978981	431819	0.15159	1.67621	26.5299	4.75044	1064.56	67.6195	19.5218	3.66877	0.683598	1.48304	2.20148	1.46937	0.0253256	5.8092	-0.137294	0.75848	0.460573	0.972067	0.519137	0.889092
4	0.794471	0.595161	38.3312	64.4047	72.2282	58.9418	68.3385	72.9344	51.1676	0.843834	11341.4	0.128827	88035.3	7.15359	13.0349	243560	4.00912	3.55046	2.20839	15.9827	1.90382	10.0644	9.91221	5.50217	10.4805	1.45214	10.313	0.209147	9.36326e+06	0.0670025	5.06587	99.3229	9.42364	6324.75	72.6137	52.509	10.4371	0.668379	2.43062	2.85932	4.52919	0.00705705	7.50211	-0.115995	0.776522	0.342901	0.976186	0.421531	0.898925
5	0.62755	0.494001	20.8408	42.1877	39.5034	41.7464	31.116	41.8826	26.4749	0.830589	3707.63	0.230727	16069.3	6.32567	12.6015	37119.7	3.96697	3.292	2.74071	15.5999	1.86901	9.1395	8.86669	5.46275	10.1371	1.34827	9.42354	0.603173	1.42701e+06	0.0708432	5.27256	93.2409	9.14182	8048.26	198.811	54.2779	15.6056	0.553382	3.13872	3.13556	5.754	0.00597449	7.70204	-0.0757615	0.674344	0.268675	0.96471	0.359697	0.873115
6	0.928461	0.832583	30.6789	36.8479	39.3589	39.3589	40.7803	41.8826	34.2118	0.88338	4986.03	0.181396	27487	5.06767	9.58635	39784	3.59173	2.58106	2.19229	11.5357	1.41138	7.26798	7.18065	3.92878	7.6069	1.06745	7.45936	0.218613	1.52943e+06	0.0891799	2.81847	58.0471	7.33081	1614.15	18.3761	26.0905	8.86483	0.49279	2.34134	2.75348	3.38295	0.00998129	6.90919	-0.0616658	0.596419	0.332204	0.959949	0.415021	0.866814
7	0.729188	0.640001	30.7189	47.9982	47.7297	54.4202	41.1971	55.4569	34.9997	0.820475	6281.53	0.180549	34791.2	5.6694	10.1151	60469.3	3.62113	2.76938	2.17584	12.4596	1.46371	7.9904	8.14757	3.98488	8.4747	1.12188	8.17416	0.0509594	2.32464e+06	0.0888898	2.97041	80.8197	8.71857	1818.08	-6.47314	27.4296	8.20479	0.539502	2.19207	2.71068	3.39961	0.0117496	6.84882	-0.0794422	0.65768	0.363306	0.97096	0.438968	0.887825
8	0.868116	0.718546	31.0208	43.1716	43.875	45.0281	45.2804	46.3986	37.478	0.839045	6001.42	0.178616	33599.5	3.93898	7.28124	28926.7	3.1696	1.91756	2.28699	8.92439	1.02992	5.61852	5.63617	3.21933	5.70505	0.770635	5.75299	0.166149	1.11204e+06	0.121226	1.52916	40.3463	6.16546	505.62	6.45442	14.0098	4.67652	0.499472	1.67389	2.34907	1.8746	0.0191957	6.03937	-0.071503	0.600829	0.426135	0.970408	0.491026	0.88582
9	0.802684	0.661929	32.9781	49.8211	45.905	52.7192	45.905	57.0764	39.9906	0.86649	7258.41	0.15476	46900.9	3.57821	6.75945	33618.9	3.09793	1.88354	2.18112	8.16452	1.00096	5.11354	5.00121	2.75054	5.41398	0.761278	5.24943	0.230846	1.29242e+06	0.125723	1.40817	30.0808	5.2069	499.517	11.964	14.851	2.97517	0.666203	1.30278	2.08	1.27793	0.0236201	5.69627	-0.146656	0.770739	0.503437	0.972832	0.55253	0.893004
10	0.904288	0.75706	28.2253	37.2827	36.5062	44.3912	44.0046	44.5193	33.7143	0.718668	5275.47	0.240327	21951.2	3.15273	6.72486	13179.1	3.16424	1.80965	3.44596	9.0454	1.11043	4.59843	4.22997	2.30147	6.74393	0.763396	4.80425	1.00434	506650	0.135765	1.93521	33.7083	5.43402	1489.87	85.0483	21.9317	5.21301	0.615909	1.7819	2.41966	2.03785	0.0193465	6.18418	-0.104015	0.701883	0.409382	0.971586	0.478411	0.88724
11	0.810669	0.72142	19.1381	26.5283	25.7032	22.6402	27.2101	29.2284	21.5057	0.915646	2098.37	0.264968	7919.33	5.5981	10.1741	12832.4	3.55096	2.71046	2.01201	11.722	1.51184	7.69465	7.42558	4.31228	7.4097	1.18924	7.89259	0.289129	493319	0.0944481	3.08539	74.2472	8.37348	1752.95	13.0029	28.3137	11.7855	0.412182	2.76598	2.93011	4.13488	0.01073	6.8743	-0.0561973	0.572706	0.287222	0.953591	0.378663	0.854883
12	0.964775	0.838081	58.9687	70.3616	81.2808	75.8437	80.2228	81.7698	67.8831	0.683341	22570.1	0.125315	180107	4.76842	8.92857	226527	3.45612	2.34447	2.25641	10.7771	1.27568	6.78373	6.76393	3.30725	7.46981	0.958351	6.95353	0.224019	8.70846e+06	0.0983022	2.33264	57.914	7.27142	1412.77	24.13	24.54	4.37816	0.697204	1.57405	2.3213	1.90051	0.0154489	6.35503	-0.145642	0.794655	0.456118	0.979236	0.515001	0.905481
13	0.942204	0.717031	38.9126	54.269	57.672	62.2319	60.0902	64.125	51.1325	0.808103	10339.1	0.143974	71812.2	8.15516	13.9941	252027	3.89915	3.5267	2.08456	15.8769	1.84899	11.4104	11.79	6.19053	9.68636	1.42472	11.6154	-0.353205	9.68878e+06	0.0731009	4.72109	130.254	11.0393	4674.25	-139.043	43.495	9.93928	0.627981	2.34433	2.83591	4.44341	0.010361	7.1682	-0.106938	0.745035	0.365203	0.972315	0.438944	0.893412
14	0.600728	0.572192	23.7727	41.5467	37.2781	31.8397	38.4809	42.0184	24.9583	0.832314	3711.74	0.229883	16146.2	4.90033	9.34697	21916.9	3.60736	2.84456	2.81601	12.628	1.50595	6.99476	6.61555	3.77196	8.85606	1.13242	7.22379	0.63198	842561	0.0932766	3.25649	69.514	7.97815	3083.2	88.6037	33.5337	10.0815	0.537707	2.50123	2.84022	3.82535	0.00958113	7.03071	-0.0772825	0.657076	0.317962	0.968298	0.40255	0.879948
15	0.713998	0.554436	38.6171	69.6512	77.1097	69.4955	55.3541	80.2938	49.7308	0.795174	12379.8	0.134796	91841.2	4.37404	8.2699	98720.3	3.37744	2.34501	2.18389	10.349	1.24298	6.25907	6.11866	2.76065	7.58836	0.955348	6.42829	0.27848	3.79514e+06	0.103862	2.14691	58.6253	7.33674	1193.26	25.9818	22.9361	3.74582	0.719223	1.47914	2.21647	1.55798	0.0167923	6.17588	-0.16187	0.814258	0.46446	0.98199	0.521662	0.909981
16	0.701257	0.633327	26.1246	41.2497	41.1971	35.8767	35.236	48.4404	28.9267	0.850395	4385.12	0.204788	21413	8.19921	15.3774	81782.9	4.3007	4.31673	2.85963	21.3027	2.3472	11.7768	11.5444	6.66775	14.635	1.73128	12.1172	0.528738	3.14401e+06	0.0563064	8.13482	137.972	11.1115	19622.4	324.512	81.1774	23.1533	0.556156	3.76343	3.40454	8.98988	0.00429154	8.28644	-0.0793637	0.704143	0.237543	0.971034	0.329838	0.885402
17	0.746515	0.540008	32.7188	60.5894	55.8662	65.5306	50.625	66.6509	45.231	0.622563	8001.67	0.242025	33061.3	3.62773	8.62835	27385.4	3.28666	1.8698	5.23051	12.7168	1.52473	5.26053	4.45447	2.85216	9.8646	0.905781	5.643	1.68412	1.05279e+06	0.146444	4.17024	44.7419	5.76445	12158.3	553.836	54.9803	8.92836	0.72059	2.06897	2.71176	4.64774	0.0258295	6.48742	-0.136224	0.782696	0.430272	0.977711	0.48956	0.910167
18	0.839814	0.574893	42.2891	73.5599	75.8437	74.5562	80.2228	84.5099	61.7767	0.535769	17180	0.206894	83037.7	9.99297	22.3169	524557	4.80051	6.21052	3.21711	29.769	3.7958	14.852	13.5297	7.79074	21.9782	2.67605	15.5837	1.00706	2.01657e+07	0.0441075	22.2683	296.725	15.3663	214570	3817.92	273.714	31.3034	0.794744	4.26638	3.59656	13.1014	0.00250462	9.192	-0.137319	0.861469	0.220125	0.982543	0.31184	0.911078
19	0.748765	0.722588	44.358	61.3877	52.3941	62.2319	60.8437	65.2694	45.9649	0.510191	12768.1	0.258264	49438.2	4.37297	10.7116	69697.1	4.099	2.75827	4.8553	17.8978	1.99917	6.84665	6.23631	0.643696	17.2541	1.20794	7.36185	1.20432	2.67939e+06	0.0784559	7.32025	187.064	12.9392	36542.4	932.791	93.8504	15.2876	0.719849	2.90829	3.10783	6.82945	0.00725226	7.92347	-0.124915	0.807496	0.307475	0.985924	0.390672	0.921386
20	0.828089	0.678646	34.4524	50.7663	56.5753	49.1407	54.4202	57.4742	42.039	0.705649	8448.93	0.195183	43287.2	4.20414	8.36088	43577.9	3.42834	2.21684	3.36794	11.639	1.30051	6.00556	5.66516	3.26722	8.37179	0.915332	6.22106	0.906418	1.67528e+06	0.109299	2.63474	54.7175	7.00872	2674.08	124.1	28.9688	6.58751	0.629461	1.9685	2.56411	2.7125	0.0141906	6.63847	-0.100671	0.710817	0.385646	0.978843	0.458037	0.902473
21	0.813338	0.553675	36.7404	66.3573	74.9372	69.5774	68.3385	78.7902	53.9709	0.670519	13595.8	0.166114	81845.9	1.73525	3.68683	14398.5	2.2145	0.878766	4.93183	5.93608	0.607476	2.47414	2.22282	1.55052	4.38555	0.387861	2.60059	1.49542	553528	0.291885	0.641699	12.2389	3.24748	267.845	29.4362	7.99997	1.2289	0.733683	0.737994	1.60015	0.684266	0.10557	4.16115	-0.204935	0.783139	0.678797	0.985746	0.698688	0.930385
22	0.870475	0.690036	28.8694	41.8376	42.6907	45.905	40.6404	46.3986	36.4186	0.838796	5635.77	0.184402	30562.5	3.72311	7.22652	23311.5	3.09653	2.05073	2.32349	8.76748	1.10338	5.25511	5.03025	3.2738	5.49368	0.84207	5.41504	0.558495	896174	0.128129	1.70647	34.3286	5.55494	739.381	30.0623	18.0144	4.12965	0.627019	1.60424	2.25917	1.55605	0.0186927	5.95317	-0.115399	0.71947	0.430363	0.968678	0.495148	0.880907
23	0.75772	0.482779	17.5269	36.3042	29.0328	36.3499	36.3499	38.3326	27.5085	0.818008	3017.79	0.261665	11533	7.97629	14.418	40027.6	4.18943	3.76975	3.58933	21.8479	2.17535	11.2298	10.9447	6.5528	15.2951	1.538	11.551	0.706096	1.53879e+06	0.0623333	7.31743	126.883	10.9095	15064.1	342.857	63.6852	32.2214	0.328067	4.42409	3.61344	12.6489	0.00439416	8.24034	-0.0404819	0.537185	0.200302	0.965897	0.295276	0.87657
24	0.965509	0.791312	29.2916	37.0165	41.0586	44.0046	41.0586	44.1339	35.7398	0.821317	5114.9	0.199775	25603.3	7.94911	14.7434	88664.4	4.21028	4.05666	2.39687	19.3116	2.16568	11.2429	11.016	5.47029	13.8413	1.62196	11.5382	0.301028	3.40856e+06	0.0591853	6.72668	176.666	12.8635	9772.36	95.5449	64.7049	19.9245	0.529135	3.38641	3.28281	8.45672	0.00476392	8.09124	-0.0725465	0.67539	0.263415	0.975122	0.352462	0.895926
25	0.82156	0.654748	22.0876	33.7346	31.116	35.8767	35.236	37.2781	27.715	0.820561	3334	0.247786	13455.2	5.73838	11.599	24938.4	3.7577	3.01685	2.48391	13.625	1.75541	8.17265	7.7246	4.95062	8.67436	1.31174	8.44112	0.659642	958716	0.0822367	4.46039	60.3573	7.258	4697.16	126.611	45.4755	14.7604	0.509913	3.05311	3.08731	5.43894	0.00690625	7.43917	-0.0625264	0.617505	0.268913	0.950083	0.360151	0.851496
26A	0.574384	0.457111	20.3517	44.5224	38.4809	45.905	33.2399	46.0289	25.573	0.757105	3837.15	0.260608	14723.8	14.1171	25.9364	163027	4.86715	7.14311	2.0627	30.9819	3.71341	20.1636	20.3548	10.0203	20.9617	2.88379	20.6315	-0.00472434	6.26729e+06	0.0380192	19.086	453.531	20.983	49833.2	-316.23	141.407	88.4321	0.230486	7.40409	4.3185	33.6115	0.0017816	9.48336	-0.0359582	0.541636	0.132511	0.950036	0.220116	0.852523
26B	0.937202	0.744665	28.2108	37.8839	39.5034	39.3589	38.4809	41.1971	35.5049	0.682343	5627.44	0.251516	22374	11.2395	21.1011	158525	4.69819	5.87132	2.41528	27.6186	3.12112	16.0713	15.9825	8.54354	19.0751	2.32646	16.5039	0.275793	6.09425e+06	0.043162	14.0935	260.93	15.8538	33605	243.722	109.588	71.2428	0.212049	6.60102	4.17457	27.6693	0.00220333	9.23624	-0.0290113	0.487923	0.150166	0.952633	0.239371	0.856853
27	0.946227	0.828799	53.6874	64.7773	72.2282	68.3385	69.5774	75.2406	61.2941	0.6071	20205	0.158164	127747	3.40548	6.79286	87406.2	3.20622	1.73303	4.97076	12.0855	1.07175	4.93545	4.69658	2.76198	9.32348	0.726828	5.12868	1.2151	3.36019e+06	0.128982	1.9447	27.0006	4.80592	2165.3	113.729	21.0798	5.46513	0.588236	1.68506	2.43239	2.62568	0.0210738	6.18649	-0.0936967	0.675011	0.450187	0.982619	0.508864	0.915934
28	0.747464	0.601746	31.3865	52.159	53.3634	45.905	46.887	65.8774	38.987	0.646175	8353.39	0.224011	37290.1	5.78373	11.8231	75953.3	3.92825	3.64349	2.24825	14.5774	1.93189	8.54895	8.16991	4.88199	9.69539	1.48415	8.84886	0.468469	2.9199e+06	0.0715868	5.21777	88.2947	8.91269	5946.36	99.4373	51.9709	16.5364	0.517236	3.15298	3.1693	6.59514	0.00574882	7.7177	-0.0603934	0.617733	0.271913	0.959883	0.361423	0.868192
29	0.877148	0.78223	47.9684	61.3227	67.8367	63.4105	68.8368	72.2282	53.789	0.754771	13845.5	0.137832	100452	5.73157	11.1876	189938	3.85702	2.72128	3.66718	17.6721	1.63198	8.27114	8.03177	4.41053	13.2616	1.13758	8.52583	0.759826	7.30187e+06	0.0797035	4.27809	72.2752	8.04255	7061.12	223.708	42.5606	12.1902	0.554702	2.57549	2.95395	5.5571	0.00883392	7.40231	-0.0760377	0.665545	0.339067	0.981934	0.416997	0.912597
30	0.806402	0.628839	28.4807	45.291	47.0083	48.3226	44.3912	49.372	36.5227	0.820598	5856.97	0.186936	31331.3	8.97232	16.264	135392	4.24176	4.46345	2.03882	19.426	2.30648	12.6022	12.589	7.2733	12.1527	1.789	12.8889	0.102523	5.20491e+06	0.0563258	7.30853	140.524	11.4088	9466.01	1.10075	65.3477	23.8911	0.464558	3.78592	3.41896	9.55794	0.00418275	8.197	-0.0530655	0.600292	0.236957	0.960458	0.328681	0.869069
31	0.871165	0.726445	36.6049	50.3891	53.3634	52.5027	53.3634	57.4742	43.8973	0.617676	9543.39	0.224251	42556.8	6.72957	13.276	109235	4.0716	3.25351	3.10775	18.2333	1.98606	9.62266	9.17562	5.26574	12.9676	1.40468	9.9336	0.762312	4.19936e+06	0.0682501	6.08092	107.072	9.8242	12447.4	374.563	62.5879	20.3602	0.509085	3.47486	3.30798	8.28558	0.00528375	8.01425	-0.0582466	0.617831	0.256118	0.970527	0.345874	0.886193
32	0.808282	0.633737	31.9928	50.4828	50.625	51.6276	54.4202	58.9418	40.8044	0.703673	8260.63	0.198227	41672.6	6.9504	13.7561	116363	4.13929	3.6516	2.46366	17.4237	2.07728	10.0508	9.76511	5.49607	11.9276	1.52964	10.3608	0.456321	4.4734e+06	0.0622626	6.32718	123.365	10.5972	10178	209.26	63.4971	19.2424	0.534868	3.39114	3.2752	7.7426	0.00469731	8.03995	-0.0670549	0.653869	0.259449	0.967429	0.349988	0.880366
33	0.82802	0.652708	26.7152	40.9298	38.4809	41.1971	35.236	41.3351	33.8907	0.607314	5022.07	0.317077	15838.7	5.38185	10.2827	25117.6	3.6539	2.9846	2.60376	13.9725	1.58272	7.57574	7.23067	4.41948	9.55301	1.19166	7.80801	0.603977	965604	0.0897116	3.57308	53.8924	7.12129	2526.21	64.6429	31.3527	18.6341	0.254438	3.43208	3.25063	6.85498	0.0070447	7.41759	-0.0207485	0.37951	0.249626	0.950085	0.341786	0.851613
34	0.868805	0.791233	78.458	99.1592	92.8585	102.868	95.5191	109.519	86.15	0.389043	39756.4	0.219799	180876	6.37176	12.4628	431399	4.07901	3.41555	4.42004	22.2082	2.01045	9.22875	8.77397	4.42186	17.7863	1.40459	9.57546	1.07123	1.65844e+07	0.0694202	6.51954	114.696	10.103	23270.5	658.411	70.2777	19.772	0.560865	3.34997	3.28079	8.5497	0.0054639	8.02024	-0.0655496	0.647541	0.270884	0.983055	0.358368	0.913194
	feature definitions according to https://pyradiomics.readthedocs.io/en/latest/features.html
[truncated: 41 more columns]

## Sheet: Parametric features
	MRg_shape_Elongation	MRg_shape_Flatness	MRg_shape_LeastAxis	MRg_shape_MajorAxis	MRg_shape_Maximum2DDiameterColumn	MRg_shape_Maximum2DDiameterRow	MRg_shape_Maximum2DDiameterSlice	MRg_shape_Maximum3DDiameter	MRg_shape_MinorAxis	MRg_shape_Sphericity	MRg_shape_SurfaceArea	MRg_shape_SurfaceVolumeRatio	MRg_shape_Volume	MRg_firstorder_10Percentile	MRg_firstorder_90Percentile	MRg_firstorder_Energy	MRg_firstorder_Entropy	MRg_firstorder_InterquartileRange	MRg_firstorder_Kurtosis	MRg_firstorder_Maximum	MRg_firstorder_MeanAbsoluteDeviation	MRg_firstorder_Mean	MRg_firstorder_Median	MRg_firstorder_Minimum	MRg_firstorder_Range	MRg_firstorder_RobustMeanAbsoluteDeviation	MRg_firstorder_RootMeanSquared	MRg_firstorder_Skewness	MRg_firstorder_TotalEnergy	MRg_firstorder_Uniformity	MRg_firstorder_Variance	MRg_glcm_Autocorrelation	MRg_glcm_JointAverage	MRg_glcm_ClusterProminence	MRg_glcm_ClusterShade	MRg_glcm_ClusterTendency	MRg_glcm_Contrast	MRg_glcm_Correlation	MRg_glcm_DifferenceAverage	MRg_glcm_DifferenceEntropy	MRg_glcm_DifferenceVariance	MRg_glcm_JointEnergy	MRg_glcm_JointEntropy	MRg_glcm_Imc1	MRg_glcm_Imc2	MRg_glcm_Idm	MRg_glcm_Idmn	MRg_glcm_Id	MRg_glcm_Idn
1	0.795697	0.484401	37.1764	76.7472	81.1405	83.4929	79.0067	94.8009	61.0675	0.590569	18326.1	0.173095	105873	3.88658e-08	7.98325e-08	1.00546e-11	1.86193	2.39182e-08	3.02984	1.24909e-07	1.31349e-08	5.82723e-08	5.66045e-08	2.57281e-08	9.91808e-08	9.73718e-09	6.04228e-08	0.60314	3.86534e-10	0.319481	2.55254e-16	8.99962	2.92009	21.2473	2.33668	2.56052	0.669621	0.585392	0.550127	1.26138	0.366982	0.126416	3.40321	-0.160101	0.668527	0.736886	0.982446	0.744071	0.923507
2	0.75081	0.48942	24.0572	49.1546	50.625	41.7464	52.8271	56.2725	36.9058	0.770744	5920.65	0.204257	28986.3	1.05495e-07	2.33933e-07	2.09699e-11	3.28486	7.44465e-08	2.64584	2.97842e-07	4.05e-08	1.59549e-07	1.47688e-07	8.31696e-08	2.14673e-07	3.01628e-08	1.66768e-07	0.732717	8.06154e-10	0.117439	2.35562e-15	40.6364	5.95644	1579.85	69.2881	25.3157	4.6867	0.687578	1.71871	2.33783	1.73274	0.0160682	6.2775	-0.136633	0.775708	0.41033	0.974119	0.479793	0.890031
3	0.911098	0.746388	24.9746	33.4606	35.8767	33.75	34.7478	37.8843	30.4859	0.848258	3790.76	0.221091	17145.7	9.11072e-08	1.98509e-07	8.8592e-12	3.01321	6.34668e-08	2.66386	2.50055e-07	3.35994e-08	1.35005e-07	1.2556e-07	7.27916e-08	1.77263e-07	2.4948e-08	1.40939e-07	0.742686	3.40577e-10	0.143287	1.63723e-15	23.8376	4.54647	690.345	37.3227	16.8415	4.17267	0.602871	1.60364	2.27397	1.60099	0.0213637	5.88797	-0.103359	0.688202	0.432151	0.962504	0.497418	0.871532
4	0.793817	0.59162	38.1051	64.4082	72.2282	57.672	70.4721	73.7111	51.1283	0.82621	11471.7	0.132214	86766.7	1.83414e-07	3.44061e-07	1.63575e-10	3.77146	9.44535e-08	2.38924	4.47785e-07	5.16973e-08	2.62026e-07	2.57982e-07	1.35457e-07	3.12328e-07	3.86302e-08	2.69211e-07	0.273333	6.28839e-09	0.0802421	3.81699e-15	80.6536	8.57501	3310.16	61.3247	36.437	7.94569	0.641947	2.12481	2.68289	3.43087	0.00974385	7.0692	-0.110657	0.750405	0.374612	0.977489	0.44785	0.90133
5	0.620156	0.501668	20.5702	41.0036	37.7336	39.5034	26.3596	39.7907	25.4286	0.83041	3467.9	0.238646	14531.6	1.99022e-07	3.96238e-07	3.47627e-11	4.02076	1.24662e-07	2.28799	4.98887e-07	6.4351e-08	2.93453e-07	2.87657e-07	1.4786e-07	3.51027e-07	4.87893e-08	3.03257e-07	0.31968	1.3364e-09	0.0675653	5.85024e-15	105.122	9.85691	6255.31	59.6749	50.3501	18.4983	0.462636	3.43204	3.23876	6.71942	0.00526518	7.82981	-0.0557235	0.601342	0.245207	0.958812	0.337927	0.863358
6	0.903806	0.804779	30.1517	37.4658	39.3589	39.3589	42.2886	42.8239	33.8618	0.888527	4915.46	0.181108	27141	1.35709e-07	2.72852e-07	3.09437e-11	3.49971	8.12737e-08	2.23836	3.3543e-07	4.3304e-08	2.02821e-07	1.99839e-07	9.36447e-08	2.41786e-07	3.26775e-08	2.09355e-07	0.238113	1.18958e-09	0.0958598	2.69334e-15	58.02	7.35806	1321.63	15.3793	23.5974	8.08138	0.489792	2.21938	2.69957	3.15574	0.0113402	6.74887	-0.0617077	0.591021	0.35086	0.963202	0.43001	0.872797
7	0.689785	0.625419	30.8193	49.2779	45.905	56.1712	41.1971	58.2615	33.9911	0.805712	6401.34	0.18379	34829.7	1.4383e-07	2.70471e-07	4.18314e-11	3.43529	7.69942e-08	2.23639	3.39437e-07	4.12968e-08	2.09235e-07	2.12238e-07	9.30434e-08	2.46393e-07	3.15331e-08	2.14875e-07	0.0434625	1.60814e-09	0.101182	2.39202e-15	63.0689	7.72743	996.411	-4.60135	20.0638	6.64054	0.502662	1.97026	2.57669	2.75862	0.0149106	6.49435	-0.0708762	0.616024	0.390538	0.969424	0.461909	0.885381
8	0.877443	0.681339	29.664	43.5378	43.875	45.905	45.905	46.5212	38.2019	0.808848	6067.77	0.187677	32330.9	1.01627e-07	2.0868e-07	2.102e-11	3.16033	6.21276e-08	2.30621	2.62909e-07	3.34765e-08	1.52934e-07	1.51743e-07	5.89167e-08	2.03992e-07	2.51673e-08	1.58095e-07	0.202963	8.08078e-10	0.122151	1.60522e-15	43.7024	6.44533	462.872	7.79824	13.637	4.99678	0.463687	1.73288	2.39159	1.9939	0.0184343	6.06452	-0.060336	0.56061	0.416139	0.968572	0.483302	0.882443
9	0.791543	0.640677	32.498	50.7245	47.0083	55.3541	45.905	58.3592	40.1506	0.852913	7377.98	0.157181	46939.3	8.73193e-08	1.76743e-07	2.19478e-11	2.87888	4.98747e-08	2.3253	2.19427e-07	2.72433e-08	1.29985e-07	1.27285e-07	5.29903e-08	1.66437e-07	2.02759e-08	1.34072e-07	0.280766	8.43745e-10	0.149437	1.07912e-15	38.7812	6.05406	270.043	10.2188	10.6508	2.13263	0.666346	1.0958	1.87587	0.931851	0.0330042	5.25694	-0.15494	0.765783	0.551326	0.983338	0.589407	0.914887
10	0.967659	0.872226	30.5798	35.0595	36.5062	40.6404	44.0046	44.0046	33.9256	0.734174	5313.69	0.231915	22912.2	9.19446e-08	2.10666e-07	1.34275e-11	3.22235	6.29501e-08	3.85044	3.09754e-07	3.88575e-08	1.41756e-07	1.27909e-07	6.82723e-08	2.41482e-07	2.63466e-08	1.50098e-07	1.15672	5.162e-10	0.135332	2.43475e-15	40.2605	5.93659	2358.42	133.455	26.3623	6.29279	0.61459	1.93012	2.54425	2.56741	0.0187855	6.35651	-0.096802	0.690063	0.394084	0.974243	0.465099	0.893411
11	0.801325	0.721904	19.4273	26.9112	24.5704	24.5704	28.6378	29.2284	21.5647	0.905544	2162.78	0.265372	8149.99	1.14503e-07	2.20488e-07	5.94633e-12	3.06479	6.03291e-08	2.09133	2.51213e-07	3.37403e-08	1.62785e-07	1.58727e-07	7.81297e-08	1.73083e-07	2.58295e-08	1.67478e-07	0.228312	2.28597e-10	0.12856	1.54969e-15	39.2944	6.12077	380.349	1.92365	13.1114	5.78923	0.387404	1.88974	2.47934	2.2181	0.0185537	5.96429	-0.0469601	0.499351	0.391302	0.949793	0.463252	0.853524
12	0.945708	0.83713	58.1547	69.4691	81.2808	74.7088	76.9618	82.3943	65.6975	0.662498	22150	0.132514	167152	1.48023e-07	2.86804e-07	2.15699e-10	3.52583	8.20159e-08	2.33823	3.77305e-07	4.37587e-08	2.16467e-07	2.13928e-07	1.03191e-07	2.74114e-07	3.29493e-08	2.2273e-07	0.276511	8.29219e-09	0.0942975	2.75067e-15	68.7959	7.97349	1676.78	28.7947	26.4773	5.60015	0.650836	1.80381	2.47134	2.34642	0.0129431	6.60543	-0.115356	0.744664	0.414387	0.9796	0.481369	0.904883
13	0.939979	0.723399	39.1972	54.1847	57.672	64.8316	60.0902	64.9194	50.9325	0.808483	10374.8	0.143625	72235.1	1.73673e-07	3.2062e-07	1.26412e-10	3.53583	8.7416e-08	2.11478	3.77343e-07	4.57801e-08	2.53659e-07	2.60866e-07	1.28488e-07	2.48855e-07	3.49458e-08	2.59377e-07	-0.269266	4.85972e-09	0.0934927	2.93377e-15	71.7795	8.18982	1513.54	-46.0583	24.9518	6.12632	0.605747	1.85647	2.52873	2.67984	0.0153238	6.50806	-0.10601	0.719293	0.415518	0.971764	0.481515	0.891539
14	0.5852	0.542834	22.7404	41.8921	34.4184	33.75	39.5034	45.406	24.5152	0.798298	3689.64	0.245463	15031.4	1.20249e-07	2.65817e-07	1.50972e-11	3.6201	8.00587e-08	3.07483	3.9037e-07	4.68842e-08	1.879e-07	1.79166e-07	8.24354e-08	3.07934e-07	3.401e-08	1.96498e-07	0.674198	5.80386e-10	0.0925099	3.30529e-15	65.1786	7.74555	2895.7	96.5154	31.1341	10.3941	0.499418	2.54768	2.85562	3.90344	0.00937949	7.10183	-0.0637327	0.611101	0.309923	0.970628	0.395882	0.883598
15	0.721406	0.539441	37.1079	68.7895	75.4673	68.3385	58.0657	80.2938	49.6251	0.755154	12447.1	0.145257	85690.2	1.6079e-07	3.20203e-07	1.33464e-10	3.73451	9.28828e-08	2.57944	4.26086e-07	5.10052e-08	2.36861e-07	2.32587e-07	1.0948e-07	3.16607e-07	3.79249e-08	2.44696e-07	0.42723	5.1308e-09	0.08336	3.77284e-15	75.4605	8.23201	3747.96	97.3314	37.5442	6.76657	0.694586	2.0025	2.58861	2.75656	0.0102454	6.9657	-0.129978	0.787579	0.382122	0.980447	0.455531	0.905675
16	0.702861	0.621094	25.4101	40.9118	41.1971	36.5062	35.236	47.7297	28.7553	0.84809	4275.14	0.208251	20528.8	2.03499e-07	4.16145e-07	5.24981e-11	4.08087	1.26393e-07	2.37924	5.38288e-07	6.62503e-08	3.03297e-07	2.98999e-07	1.48152e-07	3.90136e-07	4.98467e-08	3.13546e-07	0.363645	2.0182e-09	0.0645121	6.32196e-15	117.9	10.3851	8150.43	106.709	57.3298	17.1277	0.539933	3.27249	3.19841	6.41855	0.00514701	7.89071	-0.0705275	0.66207	0.258509	0.967846	0.350837	0.878697
17	0.697296	0.50948	31.6133	62.0501	48.3226	64.8316	47.9678	64.9194	43.2673	0.575158	6645.53	0.299075	22220.3	1.24181e-07	3.34174e-07	2.65421e-11	3.67309	8.97432e-08	4.66471	5.03562e-07	6.50592e-08	1.96729e-07	1.63732e-07	9.86936e-08	4.04868e-07	4.00521e-08	2.14291e-07	1.53954	1.02037e-09	0.109829	7.21832e-15	74.6649	7.4999	26947.3	954.435	91.1915	17.526	0.677586	2.97369	3.15291	8.68319	0.013438	7.34543	-0.117935	0.775697	0.336772	0.970716	0.410302	0.895624
18	0.831077	0.585649	43.928	75.0073	77.6983	76.1435	81.1405	83.6292	62.3369	0.511974	18397.7	0.214028	85959.4	4.01838e-07	9.26872e-07	9.19928e-10	5.19421	2.68348e-07	3.22295	1.24409e-06	1.61884e-07	6.09112e-07	5.55094e-07	2.93306e-07	9.50785e-07	1.13916e-07	6.41418e-07	0.997138	3.53651e-08	0.0333188	4.03988e-14	537.655	20.8552	616219	8304.15	464.301	53.4376	0.793573	5.60508	3.96416	22.0206	0.00143844	9.95232	-0.130342	0.86622	0.173248	0.982796	0.264916	0.911133
19	0.706605	0.680453	43.3527	63.7115	52.3941	62.2319	56.5753	64.4793	45.0189	0.508703	11899.7	0.268696	44286.8	1.26593e-07	2.96228e-07	4.96754e-11	3.66161	7.9087e-08	5.15056	4.9137e-07	5.47008e-08	1.94468e-07	1.73556e-07	1.0205e-07	3.8932e-07	3.46102e-08	2.07656e-07	1.51519	1.90969e-09	0.102275	5.30306e-15	65.0168	7.23238	16884.8	642.218	62.9392	12.1012	0.677475	2.58003	2.94848	5.44465	0.0106614	7.30299	-0.102278	0.738159	0.33506	0.979057	0.413994	0.905871
20	0.853138	0.649111	31.7323	48.8858	52.3941	48.3226	50.625	55.968	41.7064	0.715474	7663.09	0.20074	38174.3	1.46497e-07	3.09422e-07	4.928e-11	3.60454	8.44374e-08	3.32729	4.31249e-07	5.08675e-08	2.1368e-07	1.96523e-07	1.19733e-07	3.11516e-07	3.58254e-08	2.22772e-07	0.973136	1.89449e-09	0.0987466	3.96837e-15	57.6751	7.04317	5227.38	218.585	41.805	9.52991	0.628717	2.3749	2.81122	3.88976	0.011107	7.04928	-0.0940662	0.708052	0.341857	0.973121	0.421651	0.891094
21	0.791539	0.534578	29.8182	55.7789	59.8052	54.941	62.0486	75.6181	44.1512	0.602083	9505.45	0.233483	40711.5	5.5791e-08	1.25621e-07	8.12941e-12	2.38193	3.7455e-08	3.76533	1.8514e-07	2.22925e-08	8.3097e-08	7.42662e-08	4.66576e-08	1.38482e-07	1.55725e-08	8.76156e-08	1.16326	3.12522e-10	0.249881	7.71376e-16	13.4805	3.45547	204.194	19.8198	8.18108	2.02013	0.603944	1.00681	1.87439	1.00647	0.065518	4.71674	-0.124764	0.68275	0.593072	0.977146	0.626728	0.907743
22	0.819029	0.64557	26.5273	41.0912	50.7374	52.3941	36.5062	53.4701	33.6549	0.784761	5169.39	0.212765	24296.2	8.40348e-08	1.61152e-07	9.45843e-12	2.58407	4.77442e-08	2.07453	1.87487e-07	2.50371e-08	1.18843e-07	1.13778e-07	7.51493e-08	1.12338e-07	1.96203e-08	1.22335e-07	0.431463	3.63614e-10	0.177936	8.42229e-16	13.4521	3.48359	132.757	4.818	7.84716	2.58024	0.505104	1.23866	1.98458	1.04596	0.0343375	5.04433	-0.0830677	0.5951	0.510532	0.953824	0.558692	0.862166
23	0.739315	0.493394	18.2943	37.0786	29.0328	37.7336	40.6404	40.7803	27.4127	0.806435	3135.47	0.262253	11955.9	1.92731e-07	3.73994e-07	2.50316e-11	3.80795	1.00012e-07	2.74372	4.85154e-07	5.59129e-08	2.75367e-07	2.70869e-07	1.46468e-07	3.38686e-07	4.17338e-08	2.83703e-07	0.538189	9.62298e-10	0.0801791	4.66037e-15	80.2249	8.66973	4161.08	97.3282	38.2423	17.9997	0.359921	3.31933	3.23151	6.98168	0.00695017	7.51328	-0.0419083	0.524421	0.259985	0.956551	0.351627	0.862243
24	0.946482	0.790842	29.5712	37.3921	41.1971	44.0046	41.0586	44.1339	35.3909	0.802429	5219.56	0.204785	25487.9	2.20396e-07	4.27353e-07	7.33191e-11	4.09834	1.19018e-07	2.77374	5.90231e-07	6.57673e-08	3.22845e-07	3.14171e-07	1.77819e-07	4.12412e-07	4.86143e-08	3.32546e-07	0.467574	2.81863e-09	0.0646838	6.35793e-15	113.531	10.2399	7856.54	133.283	54.5973	19.9004	0.465744	3.37509	3.27662	8.50918	0.00522667	7.96377	-0.0582481	0.616318	0.263331	0.969345	0.352355	0.885603
25	0.787217	0.630392	20.7401	32.9003	28.836	35.8767	32.0181	36.0351	25.8997	0.797733	3004.43	0.272307	11033.2	1.31282e-07	2.7835e-07	1.16071e-11	3.41267	8.3535e-08	2.27233	3.19063e-07	4.4332e-08	1.93988e-07	1.86506e-07	1.18124e-07	2.00938e-07	3.3584e-08	2.01104e-07	0.552068	4.46217e-10	0.103036	2.81151e-15	39.8228	5.97608	1435.6	38.5443	25.9491	9.51206	0.463523	2.45733	2.79274	3.47359	0.0105339	6.76693	-0.0538258	0.55878	0.317086	0.943589	0.401762	0.842997
26A	0.585214	0.462303	20.5342	44.4171	39.5034	45.905	32.0181	46.0289	25.9935	0.735325	3950.8	0.268327	14723.8	4.50321e-07	8.94953e-07	1.82296e-10	5.14227	2.47753e-07	2.48948	1.08889e-06	1.37142e-07	6.69147e-07	6.66986e-07	3.14221e-07	7.74669e-07	9.95401e-08	6.89905e-07	0.297226	7.00808e-09	0.031911	2.82111e-14	518.692	22.4376	105771	505.375	197.889	136.9	0.182172	9.16363	4.62241	52.9276	0.00133629	10.0142	-0.0458074	0.612105	0.11191	0.9411	0.193933	0.841792
26B	0.918139	0.739791	28.8286	38.9685	38.4809	42.2886	37.7336	42.4231	35.7785	0.630392	6042.27	0.273345	22104.9	3.52109e-07	7.19628e-07	1.69318e-10	4.92848	2.03019e-07	2.72224	9.64251e-07	1.15263e-07	5.23776e-07	5.11865e-07	2.08176e-07	7.56075e-07	8.28835e-08	5.42647e-07	0.419978	6.50915e-09	0.0375743	2.01247e-14	405.577	19.7763	67256.8	628.83	150.36	92.4577	0.238459	7.59642	4.35088	34.7521	0.00157589	9.67943	-0.0367083	0.55108	0.12447	0.956351	0.212422	0.860449
27	0.97081	0.822711	51.6258	62.7508	69.5774	66.5654	68.3385	74.5562	60.9192	0.524869	21022.4	0.192889	108987	1.0242e-07	2.09066e-07	6.95564e-11	3.15218	5.43544e-08	5.31808	3.92137e-07	3.44398e-08	1.50025e-07	1.4028e-07	7.39763e-08	3.18161e-07	2.30679e-08	1.56636e-07	1.32718	2.67398e-09	0.136452	2.0274e-15	30.1544	5.15455	2067.79	115.096	20.3793	6.03925	0.542803	1.76954	2.49553	2.90798	0.0219337	6.16748	-0.0770805	0.624574	0.438438	0.982851	0.499551	0.916546
28	0.766654	0.607976	29.5476	48.5999	46.887	45.905	45.905	61.4954	37.2593	0.634179	7353.8	0.245557	29947.4	1.7088e-07	3.37719e-07	5.08186e-11	3.73935	9.6106e-08	2.4428	4.5311e-07	5.25872e-08	2.47591e-07	2.38264e-07	1.37693e-07	3.15418e-07	3.95972e-08	2.55413e-07	0.496287	1.95364e-09	0.0830712	3.9343e-15	69.0368	7.98565	2952.6	63.5276	34.8879	13.8231	0.432445	2.88627	3.0448	5.49252	0.00747451	7.37082	-0.0469616	0.546309	0.287173	0.965905	0.375773	0.877205
29	0.879254	0.782448	46.6266	59.5907	65.1821	60.3738	65.5306	68.3385	52.3954	0.683506	13915.9	0.159535	87228	1.40196e-07	2.78816e-07	9.78128e-11	3.49275	6.92188e-08	3.72909	4.3358e-07	4.24623e-08	2.00529e-07	1.90703e-07	9.96305e-08	3.33949e-07	2.93231e-08	2.07625e-07	0.92358	3.76025e-09	0.10553	2.89637e-15	53.3897	6.98185	2782.62	129.442	27.4671	8.89363	0.510812	2.19132	2.74596	4.09175	0.0141203	6.7787	-0.0660299	0.608713	0.378059	0.979633	0.44962	0.907986
30	0.815194	0.624442	27.9644	44.7831	47.0083	47.9678	41.0586	48.7918	36.5069	0.821612	5739.16	0.188496	30447.1	2.62674e-07	4.85473e-07	1.15695e-10	4.18079	1.38361e-07	2.08731	5.94702e-07	7.22793e-08	3.72684e-07	3.73457e-07	2.07578e-07	3.87124e-07	5.5872e-08	3.82203e-07	0.141447	4.44769e-09	0.0593371	7.18524e-15	132.792	11.1103	8160.35	9.57503	60.0065	22.5967	0.452886	3.65618	3.38494	9.22903	0.0045304	8.10258	-0.0507954	0.586909	0.250363	0.962426	0.340373	0.873043
31	0.871217	0.721247	36.039	49.9676	52.8271	50.625	51.5171	57.4742	43.5326	0.586294	9601.01	0.241766	39712	1.86769e-07	3.85718e-07	8.42508e-11	3.99517	1.01861e-07	3.23048	5.52772e-07	6.05405e-08	2.75261e-07	2.66282e-07	1.25608e-07	4.27163e-07	4.24257e-08	2.85586e-07	0.764901	3.23888e-09	0.0722236	5.79082e-15	119.532	10.5355	9735.33	303.884	54.1131	19.9737	0.460803	3.4217	3.29486	8.26565	0.00582164	7.88901	-0.050816	0.580722	0.261348	0.971127	0.350701	0.887821
32	0.791434	0.632211	31.209	49.3648	50.173	51.6276	52.8271	56.4746	39.069	0.703597	7781.98	0.204266	38097.4	1.54652e-07	3.12096e-07	5.38262e-11	3.65216	8.72276e-08	2.48268	3.87679e-07	4.91168e-08	2.25507e-07	2.15698e-07	1.17663e-07	2.70016e-07	3.65643e-08	2.33056e-07	0.501427	2.06926e-09	0.0887452	3.46152e-15	62.9294	7.5782	2691.23	82.627	32.4645	10.4634	0.512514	2.49139	2.87326	4.25633	0.00908589	7.10719	-0.0643483	0.613663	0.330008	0.963783	0.411852	0.875145
33	0.825672	0.684986	27.2966	39.8499	38.4809	41.1971	34.4184	41.3351	32.903	0.575097	4865.15	0.349596	13916.5	1.30332e-07	2.6969e-07	1.45007e-11	3.51845	7.96996e-08	2.74989	3.74108e-07	4.39596e-08	1.92836e-07	1.85135e-07	7.77186e-08	2.9639e-07	3.19048e-08	2.00143e-07	0.59609	5.57455e-10	0.0990202	2.87151e-15	64.2649	7.87731	1457.74	37.5475	23.2344	14.3828	0.235308	3.00684	3.07313	5.34172	0.00909049	7.07845	-0.0196424	0.361945	0.275302	0.956167	0.365057	0.860318
34	0.864227	0.789724	78.3257	99.181	92.1196	103.31	95.5191	108.053	85.7149	0.371555	40523.1	0.23326	173726	1.92579e-07	3.97608e-07	4.04558e-10	4.11645	1.10695e-07	4.1599	6.39016e-07	6.62395e-08	2.87047e-07	2.73127e-07	1.21702e-07	5.17315e-07	4.58857e-08	2.99205e-07	1.0203	1.55526e-08	0.0678451	7.12798e-15	138.318	11.2412	21727.5	611.285	69.7991	21.9839	0.520959	3.53554	3.35545	9.48387	0.00516488	8.11741	-0.0556545	0.609654	0.260293	0.977649	0.349083	0.901394
	feature definitions according to https://pyradiomics.readthedocs.io/en/latest/features.html
[truncated: 41 more columns]

## Sheet: DynamicGLCM features 16 frames
	Autocorrelation	JointAverage	ClusterProminence	ClusterShade	ClusterTendency	Contrast	Correlation	DifferenceAverage	DifferenceEntropy	DifferenceVariance	JointEnergy	JointEntropy	IMC1	IMC2	IDM	IDMN	ID	IDN	InverseVariance	Maximum Probability	SumAverage	SumEntropy
1	32.475	5.54122	477.508	15.8136	13.0716	2.20035	0.716036	1.10713	1.89487	0.974612	0.0315674	5.42103	-0.179002	0.81242	0.549905	0.991658	0.588334	0.93825	0.490467	0.0586339	10.91	3.87117
2	45.9963	5.79023	8484.36	354.438	49.6759	2.13488	0.918113	1.00434	1.87943	1.12618	0.0267794	5.9451	-0.366625	0.965075	0.598745	0.99481	0.629852	0.954452	0.463664	0.0689922	11.6809	4.60078
3	44.1347	6.09818	2550.89	83.8503	31.8854	2.2942	0.866076	1.12771	1.91408	1.02247	0.0211522	6.00759	-0.288733	0.932175	0.546109	0.99228	0.584284	0.940569	0.497443	0.0418278	12.1222	4.44908
4	155.675	11.9466	9571.87	33.5083	64.036	6.49371	0.816255	1.98093	2.55801	2.56962	0.00765543	7.3904	-0.194614	0.892875	0.379811	0.991339	0.453946	0.934366	0.378238	0.0140902	23.7731	5.01783
5	128.747	10.4654	21118.8	446.983	88.9738	6.81675	0.858172	2.04195	2.58261	2.6472	0.00701398	7.5512	-0.228574	0.926555	0.367789	0.99092	0.444312	0.932471	0.372154	0.0148325	20.8046	5.19349
6	66.9993	7.73585	2316.24	22.9885	31.2797	2.00718	0.879513	1.05911	1.84573	0.885457	0.020018	6.02319	-0.302627	0.940195	0.562008	0.992356	0.598462	0.940658	0.490143	0.037669	15.4507	4.49934
7	99.5674	9.51772	4909.78	-1.34662	43.8472	4.33341	0.820514	1.63344	2.2942	1.66527	0.0113491	6.82671	-0.215049	0.898775	0.426663	0.991274	0.491959	0.93356	0.420626	0.0225414	18.9408	4.74956
8	55.3872	7.14767	1255.81	-8.79912	22.0047	1.67376	0.859633	0.95431	1.73788	0.763054	0.0267382	5.63962	-0.298646	0.928819	0.592565	0.992749	0.622087	0.942887	0.504432	0.0528604	14.1851	4.25624
9	41.753	6.14333	890.962	14.37	19.4401	1.27208	0.877846	0.825628	1.5862	0.590414	0.0320369	5.34488	-0.332166	0.938774	0.631413	0.992649	0.653809	0.943094	0.505587	0.0619672	12.2002	4.15067
10	38.5765	5.80782	2127.11	105.803	24.7353	3.14548	0.775023	1.34513	2.11163	1.33611	0.0217707	6.04017	-0.187709	0.845762	0.492318	0.989505	0.544302	0.93017	0.450303	0.0514886	11.5203	4.22943
11	101.22	9.53204	6418.29	17.2313	50.7616	4.75696	0.829125	1.66505	2.36096	1.98457	0.0105738	6.92338	-0.235237	0.917862	0.432459	0.989597	0.495862	0.92992	0.419051	0.0223301	18.944	4.85096
12	78.7263	8.55493	2088.76	22.9546	28.5873	4.75518	0.714894	1.68213	2.36315	1.9256	0.0136232	6.59983	-0.14783	0.807121	0.426052	0.988552	0.491364	0.926006	0.412254	0.0258556	17.0609	4.44964
13	199.517	13.6627	13402.4	-330.259	71.6289	4.16381	0.892525	1.57095	2.27629	1.69593	0.00993649	7.06039	-0.275619	0.946966	0.444363	0.993481	0.505475	0.943044	0.431399	0.0231263	27.0297	5.03086
14	71.0611	7.95651	3565.85	58.3497	36.1842	3.1673	0.839237	1.35111	2.11241	1.3418	0.0152303	6.44003	-0.246395	0.914717	0.490565	0.992292	0.542317	0.93935	0.455455	0.0301587	15.8502	4.60832
15	66.2598	7.79182	1592.59	20.8341	26.1251	2.82989	0.804614	1.28386	2.03927	1.1816	0.0183927	6.13706	-0.220261	0.88399	0.502633	0.991507	0.550958	0.936263	0.473026	0.0332915	15.5481	4.36387
16	165.312	11.9307	25391.8	328.77	95.5944	8.12555	0.843504	2.22394	2.69571	3.17965	0.00585604	7.79489	-0.212226	0.918317	0.348149	0.991221	0.427196	0.933704	0.359527	0.0122083	23.9537	5.29758
17	72.8602	7.75155	12927	481.656	56.4589	3.60822	0.879979	1.42868	2.18822	1.56708	0.015663	6.62507	-0.258819	0.928329	0.478245	0.99435	0.531704	0.947962	0.452787	0.0353488	15.4464	4.73707
18	287.602	15.0367	212692	3869.11	258.336	6.09537	0.953992	1.93309	2.5125	2.35855	0.00511009	8.13694	-0.326577	0.978934	0.382719	0.997018	0.456301	0.95981	0.385682	0.0119444	29.9694	5.82369
19	157.603	11.7481	32509.5	862.222	84.3047	2.16786	0.95001	1.10969	1.88696	0.936438	0.0160807	6.61481	-0.380743	0.977528	0.546885	0.997898	0.586226	0.967291	0.488553	0.0391395	23.4152	5.04976
20	56.6773	7.00776	3100.5	117.002	30.9132	2.95903	0.825739	1.3286	2.06184	1.19386	0.0178623	6.25272	-0.225157	0.892283	0.48884	0.992767	0.540453	0.940082	0.465625	0.0367081	14.098	4.44465
21	16.5888	3.85517	317.553	27.9567	9.14835	1.16177	0.776247	0.781932	1.53485	0.550348	0.0618308	4.58685	-0.230578	0.837933	0.646509	0.99328	0.665902	0.945906	0.50682	0.144919	7.63992	3.4695
22	43.3737	6.27539	928.655	17.6094	19.7676	2.92461	0.742414	1.30298	2.06062	1.22686	0.0209963	5.94563	-0.181395	0.834011	0.499388	0.988985	0.548493	0.928305	0.469322	0.0371488	12.5161	4.16247
23	172.286	11.9169	51392.9	747.486	123.711	9.16867	0.862268	2.27622	2.76199	3.98748	0.00555536	7.90771	-0.245162	0.943646	0.352975	0.993508	0.431126	0.944309	0.352066	0.0113333	23.9709	5.4491
24	239.5	14.4854	49247.3	199.79	137.726	6.46436	0.910968	1.96867	2.56136	2.58871	0.00547056	7.87515	-0.289912	0.96478	0.385053	0.995348	0.458498	0.951042	0.374605	0.0106106	28.7531	5.5656
25	102.638	9.35657	12462.9	291.892	67.91	6.70495	0.820319	1.98495	2.57223	2.76492	0.00846919	7.3265	-0.206946	0.903411	0.382283	0.988832	0.455633	0.927152	0.380822	0.0198095	18.6909	5.00878
26A	561.007	22.0265	271183	-240.252	346.616	29.8205	0.841875	3.79896	3.43914	15.3885	0.00206911	9.30372	-0.234888	0.957341	0.253248	0.989418	0.341458	0.93478	0.273125	0.0048738	43.9003	6.1997
26B	437.755	19.584	136736	-54.9712	230.982	26.1546	0.796739	3.79359	3.45451	11.7633	0.0023148	9.14872	-0.178857	0.913401	0.249135	0.988797	0.339037	0.929135	0.244808	0.00584192	39.3216	5.94427
27	43.9804	6.2271	2782.83	117.979	25.3307	1.81818	0.866926	1.0114	1.78138	0.795256	0.0269878	5.71204	-0.285838	0.92326	0.572671	0.996289	0.6063	0.957443	0.501519	0.0543485	12.3454	4.27563
28	128.857	10.5436	13099	126.443	75.1362	4.51292	0.886703	1.63402	2.32893	1.8429	0.0087113	7.20219	-0.270511	0.94615	0.434386	0.992948	0.497855	0.940982	0.419881	0.0181443	21.0904	5.11599
29	128.351	10.8432	10200.7	166.358	56.9813	4.39867	0.858135	1.61056	2.31202	1.80476	0.010759	6.99153	-0.247851	0.928405	0.43855	0.994862	0.501066	0.949137	0.42391	0.0214313	21.4667	4.93859
30	183.872	12.7384	18153.3	-74.9447	89.4926	6.5847	0.863067	1.97677	2.5686	2.67709	0.00652976	7.60419	-0.234611	0.931632	0.384443	0.99183	0.457308	0.936704	0.380736	0.0123517	25.5457	5.24681
31	114.178	9.91689	16462.7	436.325	71.0372	5.12243	0.865604	1.74297	2.40186	2.08449	0.00954176	7.20528	-0.238209	0.926086	0.415142	0.993614	0.482121	0.943514	0.410612	0.0211984	19.7686	5.02925
32	141.087	11.1761	13556.5	158.682	73.3952	4.08622	0.894828	1.56482	2.26603	1.63756	0.00924844	7.13092	-0.282882	0.951246	0.444489	0.993593	0.505925	0.943199	0.428913	0.0185117	22.2494	5.10972
33	83.1456	8.71845	4691.82	72.9976	44.1081	5.57039	0.778781	1.8267	2.45995	2.23356	0.0105128	6.94232	-0.18662	0.872566	0.402114	0.98787	0.472287	0.923707	0.393978	0.0203883	17.1477	4.7348
34	182.343	12.6975	41620.3	781.811	104.51	5.89228	0.894607	1.87129	2.4955	2.39057	0.00723538	7.5974	-0.262169	0.948181	0.39697	0.995977	0.467801	0.954446	0.391367	0.014226	25.1148	5.3298

## Sheet: DynamicGLRLM features 16 frames
	SRE	LRE	GLN	GLNN	RLN	RLNN	RP	GLV	RV	RE	LGLRE	HGLRE	SRLGLE	SRHGLE	LRLGLE	LRHGLE
1	0.799349	2.46004	6468.36	0.138494	27740.6	0.593953	0.731228	3223672291775850	190531071344848	4.1755	0.0540243	35.8298	0.042515	29.7273	0.144007	76.8938
2	0.765413	3.28872	397.381	0.086331	2500.19	0.543166	0.669041	4148909869356	217785589538	5.0299	0.0790374	56.4664	0.0527432	47.4679	0.519352	118.287
3	0.801611	2.3667	639.671	0.0952742	4010.68	0.597361	0.737478	11732525852007	556309476882	4.64327	0.0720447	47.5923	0.0563908	39.7657	0.191194	96.5179
4	0.882811	1.61324	2002.58	0.064543	22855.1	0.736618	0.846807	4195412214050700	41650739890054	4.82987	0.0136982	158.285	0.0121098	140.433	0.0227677	251.864
5	0.887578	1.55765	333.22	0.0582146	4266.94	0.745448	0.855861	20441576257682	255941315284	4.96227	0.0279731	133.452	0.0253328	119.727	0.041928	201.935
6	0.780023	2.52291	775.395	0.09425	4655.73	0.565908	0.719143	33901545668150	1076435380756	4.735	0.0328103	69.2749	0.0254409	54.9612	0.0956709	164.217
7	0.867746	1.77453	938.158	0.0788103	8439.71	0.708981	0.822099	154504768003400	2495497121924	4.65411	0.0238952	103.899	0.0207372	91.006	0.0418887	179.572
8	0.769813	2.80239	1096.21	0.112883	5339.08	0.549797	0.694436	47458633609466	1898616880718	4.59253	0.0370517	57.8664	0.0283591	45.3679	0.115538	150.767
9	0.741715	3.29579	1511.52	0.11806	6532.31	0.510217	0.655891	81979661382142	4877570192596	4.62504	0.0496582	44.4166	0.0364636	34.0841	0.174747	130.132
10	0.827572	2.12181	787.106	0.111741	4502.24	0.63916	0.771016	12164935364339	587771079778	4.36811	0.0645698	42.1126	0.0535942	35.8798	0.138072	79.3461
11	0.858412	1.79739	197.009	0.0733739	1857.64	0.691859	0.814624	1749276454092	29147086554	4.75309	0.02922	104.486	0.025038	90.9888	0.065177	179.217
12	0.861977	1.78369	5792.17	0.0944458	42825	0.698295	0.818143	1.71208e+16	344590892230990	4.41419	0.0228185	82.792	0.0196653	72.3235	0.0409847	140.913
13	0.854647	1.83561	1596.9	0.066026	16573.3	0.685245	0.809221	2662205831080300	21603386928492	4.97735	0.0113262	207.348	0.0094046	179.434	0.0233236	363.415
14	0.831849	2.08681	454.267	0.0872416	3364.83	0.646214	0.774851	9116154501676	235049482866	4.67288	0.0366731	74.7409	0.0308496	63.1874	0.0815675	146.789
15	0.827103	2.11072	2959.25	0.100439	18806.1	0.638294	0.770798	1580805167467230	43044706361324	4.46896	0.0273976	69.2427	0.0226311	58.2253	0.0601336	137.3
16	0.899888	1.50879	425.169	0.0549598	5955.39	0.769828	0.868043	65815397760677	614263247768	5.00225	0.0200224	168.167	0.0178868	151.479	0.0302141	252.252
17	0.83972	2.02073	932.475	0.0863163	7125.15	0.659553	0.785102	79845188405024	2045035439430	4.78279	0.0372837	79.032	0.0303839	68.56	0.0890825	138.585
18	0.884225	1.61129	1185.12	0.040452	21662.1	0.739398	0.847714	5797258224132060	34989760559206	5.59741	0.01246	297.088	0.0109116	265.979	0.0206906	457.725
19	0.792423	2.38884	1138.91	0.0754442	8813.85	0.583853	0.73367	491297799299954	6390373623006	5.22339	0.0129001	164.86	0.00986005	133.88	0.0547831	355.981
20	0.833008	2.01605	1402.06	0.0995641	9126.23	0.648078	0.781639	141045099405565	4570033712870	4.51049	0.0407234	59.2277	0.0343707	49.9653	0.0809066	113.746
21	0.732725	3.5224	3953.55	0.181073	10872.2	0.497947	0.64097	165706378982269	25332894364780	4.14989	0.118426	18.8677	0.0881543	14.5708	0.420725	55.199
22	0.826386	2.09325	1129.24	0.114958	6258.69	0.637147	0.772248	37845753585316	1589022106962	4.2713	0.0485848	45.669	0.0395303	38.457	0.107504	89.0761
23	0.895166	1.55841	208.669	0.0505743	3139.07	0.760803	0.859583	10437826111775	95016966430	5.15174	0.0222697	181.321	0.0187914	165.963	0.0468767	257.571
24	0.878246	1.65538	412.368	0.0460798	6515.89	0.728114	0.839809	149543315400744	1015934871006	5.34316	0.0146703	244.442	0.0125321	217.839	0.0280317	380.424
25	0.886763	1.64274	311.495	0.0657716	3527.48	0.744822	0.845714	9362289534867	148458247780	4.8117	0.0324185	107.173	0.02917	96.9734	0.056414	162.159
26A	0.935521	1.30323	157.1	0.0280386	4729.91	0.844175	0.914328	85445841259368	210330910086	5.71728	0.0113965	580.367	0.0103845	545.905	0.0221457	738.349
26B	0.926862	1.3426	288.722	0.0342981	6946.86	0.825239	0.903995	233501070661774	729779514406	5.52426	0.0091823	456.426	0.00824993	425.454	0.0164704	597.695
27	0.784209	2.61756	4280.46	0.112813	21664.5	0.570975	0.713644	2226956005571190	107252993274102	4.58408	0.0477659	48.0251	0.0370908	39.1019	0.137423	109.097
28	0.860094	1.82198	775.565	0.0614163	8776.9	0.695035	0.81366	229917986166048	3041229693408	5.00199	0.0229047	133.902	0.0193708	117.11	0.0465691	226.346
29	0.857706	1.82767	2437.89	0.0718654	23431.7	0.690731	0.8114	4643031888895270	59290816637744	4.8597	0.0152938	134.61	0.0128559	117.932	0.0299823	227.507
30	0.881329	1.63802	611.638	0.0556287	8070.09	0.733978	0.843175	218958127129822	1869267326810	5.03898	0.0155149	188.536	0.0131657	167.919	0.0281669	297.549
31	0.868961	1.72301	994.084	0.0677862	10425.5	0.710908	0.82797	318389315327586	4600002249140	4.90087	0.0229946	120.397	0.0198148	106.392	0.0411827	195.707
32	0.856813	1.85456	881.131	0.0628796	9658.88	0.68928	0.807945	348726502067238	4214709687684	5.01603	0.0173716	146.049	0.0145955	127.002	0.0344402	255.043
33	0.874014	1.69623	420.04	0.076496	3955.41	0.720344	0.832979	12481737263002	238521562210	4.63205	0.0313716	88.428	0.0269721	78.657	0.0568375	140.888
34	0.876519	1.67802	3525.32	0.0559815	45653.3	0.724966	0.836517	3.99539e+16	356861594032070	5.15067	0.0131103	188.103	0.0113171	167.346	0.0235356	299.4

## Sheet: Dynamic GLCM features 8 frames
	Autocorrelation	JointAverage	ClusterProminence	ClusterShade	ClusterTendency	Contrast	Correlation	DifferenceAverage	DifferenceEntropy	DifferenceVariance	JointEnergy	JointEntropy	IMC1	IMC2	IDM	IDMN	ID	IDN	InverseVariance	Maximum Probability	SumAverage	SumEntropy
1	30.0042	5.48064	384.057	9.79717	12.4134	2.17084	0.731124	1.16884	1.83553	0.80466	0.0309957	5.32553	-0.189907	0.823507	0.514304	0.987562	0.558848	0.921102	0.505887	0.0521758	10.4773	3.83077
2	46.8993	5.87409	8502.88	352.553	50.5683	3.20066	0.8814	1.20266	2.10733	1.75428	0.0244183	6.12943	-0.323694	0.952538	0.565216	0.991539	0.603869	0.944155	0.431411	0.066113	11.8419	4.61582
3	45.6769	6.22019	2592.08	82.3949	32.8562	1.8225	0.895845	1.03364	1.76781	0.754078	0.0222297	5.85181	-0.332102	0.950714	0.561142	0.992082	0.596376	0.938203	0.509537	0.0492091	12.3156	4.45075
4	154.775	11.8807	9476.17	34.6521	64.1704	4.58153	0.867114	1.68883	2.32282	1.72938	0.00896733	7.12933	-0.248545	0.931984	0.414482	0.992821	0.48194	0.93892	0.417774	0.0157829	23.654	5.01264
5	118.775	10.0786	20295.8	450.832	87.8869	5.50752	0.885211	1.83151	2.44878	2.15309	0.00792457	7.33126	-0.263021	0.945143	0.397486	0.990715	0.468945	0.931963	0.391553	0.0194805	19.8172	5.16298
6	65.9127	7.72687	2429.26	21.7963	32.2344	1.47992	0.914427	0.922877	1.64722	0.628218	0.0221617	5.80431	-0.366284	0.962477	0.593955	0.994313	0.621901	0.947493	0.523009	0.0387612	15.2609	4.5172
7	97.9509	9.43994	4656.6	-14.7335	43.1158	2.09818	0.908163	1.09455	1.8623	0.900136	0.0171804	6.27019	-0.336735	0.959946	0.549148	0.994296	0.587685	0.947565	0.494025	0.0378848	18.7293	4.72848
8	54.1739	7.17293	1247.18	-12.6274	22.0242	1.33769	0.895194	0.852566	1.61262	0.610823	0.0305081	5.42557	-0.352811	0.950034	0.621946	0.993315	0.646175	0.945132	0.505393	0.0606407	14.0003	4.24985
9	42.1432	6.14087	860.324	13.976	19.3715	0.866862	0.914436	0.653044	1.38689	0.440395	0.0386893	5.06071	-0.408644	0.962117	0.69481	0.994955	0.70693	0.954356	0.486231	0.0709602	12.2502	4.13817
10	38.0978	5.77983	2008.42	104.18	24.1966	1.83488	0.860878	1.01476	1.79103	0.805136	0.0282121	5.63655	-0.281268	0.918547	0.572484	0.992994	0.60677	0.942885	0.495009	0.0610458	11.4031	4.19519
11	99.2864	9.52358	6408.34	24.9228	51.2082	2.36893	0.917011	1.16782	1.92915	1.00512	0.0155548	6.38901	-0.355862	0.968407	0.530461	0.994188	0.572966	0.946876	0.485695	0.0332871	18.663	4.84748
12	74.2722	8.23162	1966.2	18.3358	28.0799	3.55057	0.775696	1.44885	2.18104	1.45141	0.0157779	6.37378	-0.190766	0.860347	0.468091	0.989403	0.524342	0.9289	0.445785	0.0293032	16.5094	4.43312
13	201.751	13.8946	13260.7	-366.293	71.3182	2.92628	0.930984	1.30575	2.05954	1.22129	0.0129947	6.69222	-0.344779	0.969002	0.49779	0.995004	0.547257	0.950145	0.46927	0.030208	27.1774	4.99719
14	69.8235	7.87381	3639.98	68.2775	36.273	2.25306	0.883673	1.14354	1.90803	0.945383	0.0178967	6.1752	-0.307301	0.94589	0.53571	0.993873	0.578328	0.945364	0.477241	0.0394558	15.6612	4.59631
15	64.2176	7.74215	1483.46	17.002	25.6482	2.07265	0.853466	1.10704	1.84509	0.847121	0.0212271	5.88217	-0.274746	0.920313	0.540783	0.99209	0.58094	0.937915	0.496392	0.038151	15.274	4.34233
16	147.613	11.159	24462.4	326.457	93.7243	4.55348	0.907611	1.6794	2.32937	1.73307	0.00773474	7.34598	-0.297021	0.961018	0.419538	0.994285	0.487373	0.94522	0.403691	0.015645	22.3893	5.2747
17	75.4799	7.94302	13355.1	505.511	56.8805	3.26944	0.8919	1.3289	2.1136	1.50345	0.0175251	6.48558	-0.281742	0.939991	0.504221	0.993979	0.551121	0.947635	0.473827	0.0392027	15.7578	4.71779
18	292.44	15.0959	229714	4140.63	269.133	3.88869	0.971676	1.53194	2.23006	1.54184	0.00624896	7.82407	-0.393431	0.989124	0.448336	0.99791	0.508496	0.966333	0.438674	0.0147487	30.0752	5.84038
19	163.18	11.9303	34783.8	912.67	87.1073	1.73239	0.961064	1.01144	1.73131	0.709378	0.0178016	6.43338	-0.427168	0.98471	0.565349	0.998316	0.599159	0.969983	0.51772	0.0451011	23.819	5.05838
20	53.5332	6.79498	2975.15	117.527	30.2924	1.83722	0.88621	1.02246	1.7864	0.791807	0.0232393	5.8784	-0.306416	0.939384	0.568678	0.993764	0.603137	0.945498	0.500909	0.0502411	13.6264	4.41838
21	13.8408	3.56318	320.266	29.8046	9.12164	0.939878	0.827919	0.681675	1.42948	0.475197	0.0778776	4.30686	-0.286068	0.878922	0.684774	0.992434	0.698449	0.944806	0.489675	0.160303	6.86889	3.4196
22	45.2916	6.36604	880.331	16.0623	19.5653	2.63917	0.762894	1.20809	2.00835	1.1797	0.0227601	5.81974	-0.206252	0.859308	0.528845	0.988735	0.572306	0.92939	0.471811	0.0456424	12.8156	4.14736
23	168.237	11.7614	49022.5	697.23	121.899	9.15143	0.860688	2.29429	2.76771	3.88768	0.0057356	7.79949	-0.262861	0.951894	0.351142	0.992749	0.430071	0.940941	0.344072	0.0128571	23.6686	5.42999
24	245.432	14.7411	48993.4	121.538	138.047	6.16323	0.915992	1.91742	2.52141	2.48675	0.0058042	7.78266	-0.30793	0.970181	0.390119	0.995566	0.462113	0.952232	0.387211	0.012441	29.1521	5.56395
25	100.133	9.18204	12843	300.765	69.5111	5.54571	0.852406	1.76694	2.45412	2.42364	0.00966431	7.13949	-0.250435	0.933436	0.423873	0.990704	0.488395	0.934618	0.409134	0.0244898	18.3457	5.01425
26A	568.033	22.5308	243471	-483.521	328.102	30.9291	0.830793	4.15479	3.57138	13.6668	0.00209175	9.22549	-0.236231	0.957642	0.232884	0.987752	0.32277	0.925934	0.236028	0.0078329	44.4405	6.14546
26B	423.177	19.3829	111880	-62.3743	209.213	32.1676	0.733734	4.32818	3.61392	13.4345	0.00220287	9.15975	-0.158972	0.891608	0.217129	0.984991	0.308884	0.916904	0.22263	0.0054001	38.9315	5.86791
27	41.1992	5.96427	2854.42	123.194	25.0567	1.20868	0.908202	0.798719	1.55952	0.570724	0.033688	5.39982	-0.361929	0.95325	0.641179	0.997284	0.66185	0.96449	0.50401	0.0685267	11.8722	4.25542
28	129.707	10.4803	12967.7	109.837	75.9032	3.47216	0.913278	1.40913	2.17059	1.48651	0.00996814	6.99287	-0.315718	0.96323	0.481382	0.994096	0.534658	0.946624	0.450668	0.0195876	21.1281	5.11443
29	123.572	10.7728	10157.9	171.086	56.5178	3.16172	0.903682	1.36871	2.10542	1.28836	0.0131181	6.69808	-0.311631	0.95705	0.482418	0.996018	0.535286	0.954777	0.46052	0.0285933	20.9984	4.92982
30	184.591	12.8762	17804.7	-77.7011	89.7987	6.95811	0.856789	2.07607	2.59676	2.64803	0.00626223	7.61788	-0.22959	0.92856	0.360977	0.990725	0.439685	0.931382	0.360355	0.0115688	25.6032	5.24061
31	114.364	9.95135	16264.1	446.75	70.7038	4.44225	0.88227	1.57762	2.30653	1.95336	0.0109812	7.04089	-0.269311	0.942807	0.45067	0.99447	0.510107	0.948653	0.432366	0.0229707	19.7787	5.01279
32	134.783	10.8367	13802.1	160.242	74.4193	3.02583	0.922078	1.32314	2.0832	1.27513	0.010923	6.89909	-0.336226	0.968957	0.495696	0.994389	0.545917	0.94756	0.46344	0.0225356	21.6273	5.11317
33	76.956	8.49653	4013.66	66.4962	41.0177	5.44383	0.774958	1.82871	2.44207	2.09965	0.0109735	6.83506	-0.186822	0.869574	0.400494	0.986893	0.470586	0.920102	0.39638	0.0218447	16.5	4.6727
34	183.609	12.823	43582.1	811.56	106.599	4.50278	0.923307	1.61545	2.32647	1.89308	0.00844148	7.38345	-0.311597	0.96671	0.440803	0.99675	0.502525	0.959337	0.425389	0.0170032	25.1464	5.34159
	feature definitions according to https://pyradiomics.readthedocs.io/en/latest/features.html

## Sheet: Dynamic GLRLM features 8 frames
	SRE	LRE	GLN	GLNN	RLN	RLNN	RP	GLV	RV	RE	LGLRE	HGLRE	SRLGLE	SRHGLE	LRLGLE	LRHGLE
1	0.845101	1.97338	3419.57	0.135439	16887.9	0.668882	0.790581	444162209723808	25748599841440	3.97017	0.0725644	31.7731	0.0639535	26.892	0.128389	61.0694
2	0.781724	2.63819	206.662	0.0848713	1380.32	0.566869	0.707849	630266418242	28791155224	4.89665	0.0767933	57.6661	0.0511129	49.5279	0.355238	104.11
3	0.814909	2.34108	325.471	0.0956986	2103.83	0.61859	0.747144	1554570189268	70429680858	4.57655	0.0675205	48.1811	0.0559285	40.2333	0.176363	95.571
4	0.877496	1.61488	1010.41	0.0653563	11229.3	0.726347	0.843886	503559000000000	5188050000000	4.81022	0.0136943	153.567	0.0118934	134.959	0.022998	246.326
5	0.887017	1.6261	167.875	0.0592153	2112.32	0.745085	0.847787	2221070000000	31679562498	4.94696	0.0349731	121.544	0.0314866	108.54	0.0547195	193.167
6	0.792334	2.53052	390.335	0.0945578	2406.92	0.583071	0.721678	4251207058581	134996128846	4.70196	0.0323134	68.7149	0.0249888	54.7419	0.103538	162.122
7	0.806328	2.22892	450.796	0.0828213	3294.65	0.605301	0.751796	14172600000000	285204000000	4.82943	0.0249337	99.1319	0.0202393	80.1305	0.0556654	217.862
8	0.763646	2.84966	535.336	0.11132	2600.36	0.540727	0.687786	5356720000000	235005000000	4.61864	0.0442314	54.3369	0.0348942	41.5751	0.118958	155.869
9	0.702102	3.82309	712.819	0.119641	2728.9	0.458023	0.610451	7993250000000	567354000000	4.75525	0.0483781	42.9758	0.0340633	30.7728	0.193833	153.355
10	0.799516	2.49041	389.531	0.116766	1983.17	0.594476	0.730298	1244200000000	69569332724	4.45593	0.0634311	40.4371	0.0521622	32.7596	0.150932	91.2509
11	0.815227	2.08558	94.2282	0.0746658	781.106	0.618943	0.765777	180684918249	3422041672	4.88591	0.0268178	103.605	0.0206671	86.3692	0.0761612	198.757
12	0.84862	1.83481	2957.71	0.0978759	20385.6	0.674596	0.80627	1908830000000000	42447300000000	4.40051	0.0245833	77.081	0.0208288	66.2614	0.0454252	136.44
13	0.83695	1.96048	799.791	0.0678306	7720.06	0.654742	0.789012	308135000000000	2632760000000	5.00604	0.0108866	206.746	0.00892622	174.648	0.0266962	395.118
14	0.815372	2.18696	226.866	0.089107	1576.31	0.61913	0.757738	1050837486044	28720747968	4.69199	0.0358022	73.4878	0.0290613	61.2477	0.0787581	151.188
15	0.820064	2.17807	1482.03	0.101893	9115.48	0.626709	0.76104	179814423420870	5312100467072	4.46562	0.0291487	65.5411	0.0240162	54.2877	0.0665999	137.528
16	0.868134	1.67412	209.911	0.0565342	2633.26	0.709199	0.833259	6401747037538	73685384712	5.07456	0.0243559	149.642	0.0201615	131.315	0.0445048	245.675
17	0.83018	1.97107	481.56	0.0892935	3469.66	0.643364	0.783866	10280067197852	255179761030	4.75392	0.0342728	80.8952	0.0278901	69.4318	0.0758017	143.596
18	0.863385	1.75486	573.285	0.0403835	9947.98	0.70076	0.821528	668387430499913	4238305714512	5.69653	0.0120073	302.178	0.010272	265.118	0.0218977	502.709
19	0.819263	2.36444	582.665	0.0758382	4807.58	0.625743	0.746792	66700400000000	812980000000	5.16598	0.0125136	170.104	0.00963158	143.239	0.0479728	358.295
20	0.799183	2.38118	679.133	0.102402	3937.97	0.593783	0.736234	13640218692790	537985160112	4.62141	0.0437402	55.1071	0.0361439	44.3478	0.101063	124.066
21	0.712776	3.73939	1928.26	0.182204	4993.84	0.471873	0.62136	16017900000000	3069430000000	4.18013	0.155201	16.4711	0.109203	12.7399	0.615964	47.1643
22	0.816523	2.15957	564.971	0.116778	3004.36	0.620993	0.760692	4540680000000	195614000000	4.27366	0.0453472	45.6255	0.0370233	37.4506	0.103016	93.7216
23	0.89918	1.51273	108.136	0.0519635	1599.13	0.768444	0.867083	1252916775288	11975043148	5.08141	0.0241663	170.403	0.0206837	154.704	0.0459442	247.709
24	0.884268	1.58043	212.533	0.046834	3354.22	0.739141	0.851727	19477216707916	128766088196	5.26384	0.0135594	243.211	0.0113794	216.984	0.0290867	366.214
25	0.877842	1.74699	154.502	0.0664809	1692.51	0.728275	0.83	1049810000000	18204484060	4.84125	0.0345884	102.335	0.0298068	91.4599	0.0662756	165.087
26A	0.939	1.27563	80.8134	0.0286674	2400.69	0.851612	0.920039	11165417365736	26446270028	5.66131	0.0087419	589.962	0.00761144	558.428	0.0165336	731.64
26B	0.945179	1.24658	152.13	0.0352234	3738.47	0.865586	0.92762	30841973408532	93585381896	5.37791	0.00972056	444.533	0.00896299	421.218	0.0129104	549.779
27	0.742578	3.03346	2067.36	0.116268	9107.75	0.512218	0.668861	215380215620712	12564580360562	4.69971	0.0506987	45.2414	0.0364473	35.199	0.175283	117.144
28	0.849373	1.9485	383.459	0.0620986	4176.12	0.676294	0.795747	26695195622986	371723256832	5.03495	0.0219841	132.64	0.0180075	114.292	0.0527747	241.023
29	0.843813	1.87615	1210.26	0.0724102	11136.3	0.666287	0.79956	521702447751482	7302763265150	4.8969	0.0175441	127.199	0.0148247	108.779	0.0336211	227.844
30	0.898893	1.50929	314.912	0.055707	4340.87	0.767888	0.867025	29195592388964	240226278932	4.93314	0.0167555	185.296	0.0150563	166.086	0.0255477	281.371
31	0.859449	1.78005	502.074	0.0694527	5014.73	0.693696	0.816283	37879061038512	566804487940	4.91183	0.0219375	119.279	0.0184173	104.469	0.0429362	198.621
32	0.834902	1.94325	428.329	0.0626486	4451.77	0.651129	0.788399	38041948783680	514016509926	5.08111	0.0199453	138.412	0.0160723	117.534	0.0447431	252.513
33	0.882382	1.61765	219.495	0.0787285	2051.56	0.735855	0.845874	1506266461558	30266038686	4.51126	0.0355836	81.5689	0.0307679	72.809	0.0618929	127.399
34	0.863984	1.75158	1737.49	0.0561424	21720.5	0.701838	0.82221	4663754927550610	43843352095808	5.19519	0.013161	185.291	0.0112332	161.909	0.0245477	313.441
	feature definitions according to https://pyradiomics.readthedocs.io/en/latest/features.html
